# Supplementary material for: Synthesis, Pharmacokinetic Characterization and Antioxidant Capacity of Carotenoid Succinates and Their Melatonin Conjugates
Source: Molecules. 2022 Jul 28;27(15):4822. doi: 10.3390/molecules27154822 (PMC9369794; doi:10.3390/molecules27154822)
Supplement: Supplementary file 1 [file molecules-27-04822-s001.zip]

Archive with 1 entries (1 files):
- molecules-1823944-supplementary.pdf
